# Supplementary material for: Thermodynamic Study of Oxidovanadium(IV) with Kojic Acid Derivatives: A Multi-Technique Approach
Source: Pharmaceuticals (Basel). 2021 Oct 12;14(10):1037. doi: 10.3390/ph14101037 (PMC8541509; doi:10.3390/ph14101037)
Supplement: Supplementary file 1 [file pharmaceuticals-14-01037-s001.zip]

Archive with 1 entries (1 files):
- pharmaceuticals-1386246-supplementary.pdf
